# Supplementary material for: Utilization of lignocellulosic hydrolysates for photomixotrophic chemical production in Synechococcus elongatus PCC 7942
Source: Commun Biol. 2023 Oct 9;6:1022. doi: 10.1038/s42003-023-05394-w (PMC10562401; doi:10.1038/s42003-023-05394-w)
Supplement: Supplementary file 3 — Supplementary Data 1 [file 42003_2023_5394_MOESM3_ESM.xlsx]

## Sheet: fig2A-D_OD730
Software Version	2.00.18
Plate Number	Plate 4
Date	2022-05-05
Time	15:35:13
Reader Type:	Synergy H1
Reader Serial Number:	258594
Reading Type	Reader
Procedure Details
Plate Type	96 WELL PLATE
Well Selection	Runtime
Shake	Double Orbital: 0:10 (MM:SS)
	Frequency: 425 cpm (3 mm)
Read	Absorbance Endpoint
	Full Plate
	Wavelengths: 730
	Read Speed: Normal, Delay: 100 msec, Measurements/Data Point: 8
Results
Actual Temperature:	25.1
			OD	0	24	48	72
			x	0.5438	0.99	1.704	2.497
					0.965	1.6	2.508
					0.947	1.686	2.695
			g	0.52	0.864	1.979	3.158
					0.758	2.186	3.381
					0.818	2.429	3.067
			xg	0.5304	0.892	3.859	5.59
					0.803	3.557	5.709
					0.827	3.631	5.174
			Av OD 730	0	24	48	72
			x	0.5438	0.967333	1.66333	2.56667	x	2.56667
				0	0.017632	0.0453823	0.0908564		0.0908564
			g	0.52	0.813333	2.198	3.202	g	3.202
				0	0.0433999	0.183908	0.131912		0.131912
			xg	0.5304	0.840667	3.68233	5.491	xg	5.491
				0	0.0375973	0.128523	0.229357		0.229357
						individual OD datapoints
							gx	g	x
						0	0.5304	0.52	0.5438
						0	0.5304	0.52	0.5438
						0	0.5304	0.52	0.5438
						24	0.892	0.864	0.99
						24	0.803	0.758	0.965
						24	0.827	0.818	0.947
						48	3.859	1.979	1.704
						48	3.557	2.186	1.6
						48	3.631	2.429	1.686
						72	5.59	3.158	2.497
						72	5.709	3.381	2.508
						72	5.174	3.067	2.695

## Sheet: fig2A-D_gc
								mg/L standards
								125	38515
								250	80472.3
								500	164802
								1000	381497
			area	0	24	48	72
			gx		51723.3	259131	345806
					52519	258898	375702
					50934.5	239093	349732
			g		36412.2	147816	254640
					38399.3	157531	260432
					39306.3	155950	252609
			x		40826.5	127389	232417
					39574.4	120794	231044
					35836.7	117413	233210
			mg/L 23 BD	0	24	48	72
			gx	0	177.6	696.12	912.807
					179.59	695.537	987.547
					175.628	646.026	922.622
			g	0	139.322	417.833	684.891
					144.29	442.119	699.372
					146.558	438.166	679.814
			x	0	150.358	366.764	629.335
					147.228	350.276	625.903
					137.884	341.826	631.318
			mg/L 23 BD accounting for sampling loss	0	24	48	72
			gx	0	177.6	713.88	1000.18
				0	179.59	713.496	1075.06
				0	175.628	663.588	1004.79
			g	0	139.322	431.765	740.607
				0	144.29	456.548	758.013
				0	146.558	452.822	738.287
			x	0	150.358	381.8	681.047
				0	147.228	364.999	675.654
				0	137.884	355.614	679.288
			av 23 BD/std	0	24	48	72
			gx	0	177.606	696.988	1026.68
				0	1.61718	23.6176	34.2648
			g	0	143.39	447.045	745.635
				0	3.02157	10.9111	8.80336
			x	0	145.157	367.471	678.663
				0	5.29913	10.8322	2.2457
															individual 23 BD datapoints
																gx	g	x
															0	0	0	0
															0	0	0	0
															0	0	0	0
															24	177.6	139.322	150.358
															24	179.59	144.29	147.228
															24	175.628	146.558	137.884
															48	713.88	431.765	366.764
															48	713.496	456.548	350.276
															48	663.588	452.822	341.826
															72	1000.18	740.607	629.335
															72	1075.06	758.013	625.903
															72	1004.79	738.287	631.318

## Sheet: Fig2A-D_hplc
						standard curves
						xg
					g/L	x	g		g		x
					5	891508	647591		796677		717496
					2.5	440880	322838		397481		358748
					1.25	222565	163484		197716		179374
				raw area							raw area
				xylose	0	24	48	72			glucose	0	24	48	72
				both sugars (gx)	801369	710138	379586	201456			Both sugars) gx	616974	522320	200501	78059
						675074	365217	260280					518146	195586	91619
						587393	493952	267533					443658	275071	108668
				g	x	x	x	x			g	739790	700567	409263	209247
						x	x	x					381986	358469	245844
						x	x	x					464336	373150	258581
				x	717496	662097	357386	249626			x	x	x	x	x
						465994	467956	114643				x	x	x	x
						442870	451985	251824				x	x	x	x
				conversion to g/L
				xylose	0	24	48	72			glucose	0	24	48	72
				gx	4.79971	4.25233	2.26902	1.20024			gx	4.92729	4.17006	1.59551	0.615972
					4.79971	4.04194	2.1828	1.55318				4.92729	4.13667	1.55619	0.724452
					4.79971	3.51586	2.95521	1.5967				4.92729	3.54076	2.19207	0.860844
				g	x	x	x	x			g	4.45054	4.2152	2.46738	1.26728
					x	x	x	x				4.45054	2.30372	2.16261	1.48686
					x	x	x	x				4.45054	2.79782	2.2507	1.56329
				x	5.02247	4.63468	2.5017	1.74738			x	x	x	x	x
					5.02247	3.26196	3.27569	0.802501				x	x	x	x
					5.02247	3.10009	3.1639	1.76277				x	x	x	x
				Average g/L sugar concentration
				xylose	0	24	48	72			glucose	0	24	48	72
				gx	4.79971	3.93671	2.46901	1.45004	3.34968		gx	4.92729	3.94916	1.78125	0.733756		4.19354
					0	0.309734	0.345594	0.177528				0	0.289104	0.290932	0.100185
				g	x	x	x	x			g	4.45054	3.10558	2.29356	1.43914	3.0114
					x	x	x	x				0	0.810137	0.128058	0.125466
					x	x	x	x
				x	5.02247	3.66558	2.98043	1.43755	3.58492		x	x	x	x	x
					0	0.688438	0.341575	0.449092				x	x	x	x
												x	x	x	x
				xylose consumption	0	24	48	72			glucose consumption
				gx	0	0.547386	2.10547	2.94734			gx	0	0.757232	2.91478	3.73476
					0	0.75777	2.21272	2.62406				0	0.790624	2.95744	3.63355
					0	1.28386	1.49292	2.55591				0	1.38653	2.38115	3.49316
				g							g	0	0.235338	1.56164	2.515
												0	2.14682	2.05755	2.51704
												0	1.65272	1.92006	2.3824
				x	0	0.387793	2.0573	2.56145
					0	1.76051	1.42058	3.56621
					0	1.92238	1.54857	2.63331
				average xylose consumption	0	24	48	72			av glucose consumption	0	24	48	72
				gx	0	0.863004	1.93703	2.7091			gx	0	0.978128	2.75112	3.62049
				std	0	0.309734	0.317076	0.170743			std	0	0.289104	0.26219	0.0990635
				g							g	0	1.34496	1.84642	2.47148
											std	0	0.810137	0.209045	0.0629942
				x	0	1.3569	1.67548	2.92032
				std	0	0.688438	0.274995	0.457651
		gx individual data		x individual data								gx individual		g invidivudal
		0	0	0	0							0	0	0	0
		0	0	0	0							0	0	0	0
		0	0	0	0							0	0	0	0
		24	0.547386	24	0.387793							24	0.757232	24	0.235338
		24	0.75777	24	1.76051							24	0.790624	24	2.14682
		24	1.28386	24	1.92238							24	1.38653	24	1.65272
		48	2.10547	48	2.0573							48	2.91478	48	1.56164
		48	2.21272	48	1.42058							48	2.95744	48	2.05755
		48	1.49292	48	1.54857							48	2.38115	48	1.92006
		72	2.94734	72	2.56145							72	3.73476	72	2.515
		72	2.62406	72	3.56621							72	3.63355	72	2.51704
		72	2.55591	72	2.63331							72	3.49316	72	2.3824
													0	0.235338	1.56164	2.515
													0	2.14682	2.05755	2.51704
													0	1.65272	1.92006	2.3824

## Sheet: fig2E-H_OD730
Software Version	2.00.18
Plate Number	Plate 1
Date	2022-07-12
Time	15:20:30
Reader Type:	Synergy H1
Reader Serial Number:	258594
Reading Type	Reader
Procedure Details
Plate Type	96 WELL PLATE
Well Selection	Runtime
Shake	Double Orbital: 0:10 (MM:SS)
	Frequency: 425 cpm (3 mm)
Read	Absorbance Endpoint
	Full Plate
	Wavelengths: 730
	Read Speed: Normal, Delay: 100 msec, Measurements/Data Point: 8
Results
Actual Temperature:	27
														730
														730
														730
														730
														730
														730
														730
														730
							raw od	0	24	48	72	96	120			cumulative OD	0	24	48	72	96	120
							glucose	5.079	5.435	5.611	6.247	7.059	6.624			glucose	5.079	5.435	6.1545	7.3516	8.7883	9.0592
								5.079	5.352	5.14	6.064	7.314	6.551				5.079	5.435	5.6752	7.1132	8.9696	8.938
								5.079	5.181	5.298	5.748	6.944	6.578				5.079	5.435	5.8161	6.7959	8.5667	8.8951
							xylose	4.617	6.194	8.129	7.055	7.941	7.199			xylose	4.617	6.194	8.7484	8.4873	10.0788	10.1309
								4.617	6.235	6.417	6.925	7.473	7.178				4.617	6.235	7.0405	8.1902	9.4307	9.883
								4.617	6.24	6.184	6.877	7.088	7.066				4.617	6.24	6.808	8.1194	9.0181	9.7049
							glucose/xylose	4.802	6.422	6.989	9.803	12.228	11.982			glucose/xylose	4.802	6.422	7.6312	11.1441	14.5494	15.5262
								4.802	6.648	8.484	9.933	11.715	10.896				4.802	6.648	9.1488	11.4462	14.2215	14.574
								4.802	6.457	7.428	9.733	11.742	11.049				4.802	6.457	8.0737	11.1215	14.1038	14.585
																cumulative av/std	0	24	48	72	96	120
																glucose	5.079	5.435	5.88193	7.0869	8.77487	8.9641
																	0	0	0.201135	0.227625	0.164757	0.0694891
																xylose	4.617	6.223	7.5323	8.26563	9.5092	9.90627
																	0	0.0206074	0.865135	0.159385	0.436572	0.17469
																glucose/xylose	4.802	6.509	8.28457	11.2373	14.2916	14.8951
																	0	0.099321	0.637247	0.148026	0.188541	0.446301
								0
																g	x	gx
															0	5.079	4.617	4.802
															0	5.079	4.617	4.802
															0	5.079	4.617	4.802
															24	5.435	6.194	6.422
															24	5.435	6.235	6.648
															24	5.435	6.24	6.457
															48	6.1545	8.7484	7.6312
															48	5.6752	7.0405	9.1488
															48	5.8161	6.808	8.0737
															72	7.3516	8.4873	11.1441
															72	7.1132	8.1902	11.4462
															72	6.7959	8.1194	11.1215
															96	8.7883	10.0788	14.5494
															96	8.9696	9.4307	14.2215
															96	8.5667	9.0181	14.1038
															120	9.0592	10.1309	15.5262
															120	8.938	9.883	14.574
															120	8.8951	9.7049	14.585

## Sheet: Fig2E-H_GC
						d0-2	d3-5
						23bd
					250	90021.8	140281
					500	191392	324297
					1000	390784	673277
				raw area	0	24	48	72	96	120
				g	0	41705.3	125487	455276	830789	1.04341e+06
						41682.4	128717	518023	904122	1.12351e+06
						42416	125074	467889	820685	1.06921e+06
				x	0	132837	554551	854511	1.02798e+06	1.09657e+06
						113909	316844	771147	959533	1.06473e+06
						136406	308281	808863	950445	1.0449e+06
				gx	0	164192	318864	1.4312e+06	1.83461e+06	1.84436e+06
						150351	518482	1.55544e+06	1.94334e+06	1.84755e+06
						141430	469808	1.40576e+06	1.92101e+06	1.82228e+06
				individual mg/L	0	24	48	72	96	120		individual data points cumulative mg/L	0	24	48	72	96	120
				g	0	132.243	341.698	685.742	1211.46	1509.13		g	0	132.243	354.923	733.136	1327.43	1746.25
					0	132.186	349.773	773.588	1314.13	1621.27			0	133.243	362.992	821.784	1439.68	1878.24
					0	134.02	340.666	703.4	1197.31	1545.25			0	134.243	354.068	750.868	1315.12	1782.79
				x	0	360.072	1414.36	1244.67	1487.52	1583.56		x	0	360.072	1450.36	1422.11	1789.43	2034.22
					0	312.754	820.09	1127.96	1391.7	1538.98			0	312.754	851.366	1241.24	1617.78	1904.23
					0	368.995	798.682	1180.76	1378.98	1511.21			0	368.995	835.581	1297.53	1613.82	1883.95
				gx	0	438.459	825.141	2052.04	2616.81	2630.45		gx	0	438.459	868.986	2178.4	2948.37	3223.7
					0	403.857	1324.18	2225.97	2769.03	2634.92			0	403.857	1364.57	2398.78	3164.43	3307.22
					0	381.554	1202.5	2016.42	2737.76	2599.55			0	381.554	1240.65	2174.82	3097.81	3233.37
				av mg/L	0	24	48	72	96	120
				g	0	132.816	344.046	720.91	1240.97	1558.55
					0	0.851383	4.07183	37.94	52.0528	46.7369
				x	0	347.273	1011.04	1184.46	1419.4	1544.58
					0	24.6794	285.32	47.7186	48.4483	29.7997
				gx	0	407.957	1117.27	2098.14	2707.87	2621.64
					0	23.4116	212.459	91.5516	65.6417	15.727
				av mgL cumulative	0	24	48	72	96	120
				g	0	132.816	357.327	768.596	1360.74	1802.43
				x	0	347.273	1045.77	1320.3	1673.68	1940.8
				gx	0	407.957	1158.07	2250.66	3070.21	3254.76
				cumulative consumption g/L
				g	0	0.132816	0.357327	0.768596	1.36074	1.80243
					0	0.000851383	0.00407183	0.03794	0.0520528	0.0467369
				x	0	0.347273	1.04577	1.3203	1.67368	1.9408
					0	0.0246794	0.28532	0.0477186	0.0484483	0.0297997
				gx	0	0.407957	1.15807	2.25066	3.07021	3.25476
					0	0.0234116	0.212459	0.0915516	0.0656417	0.015727
													individual data points	g	x	gx	individual data points	g	x	gx
													0	0	0	0		0	0	0
													0	0	0	0		0	0	0
													0	0	0	0		0	0	0
													24	132.243	360.072	438.459		0.132243	0.360071	0.438459
													24	133.243	312.754	403.857		0.133243	0.312754	0.403857
													24	134.243	368.995	381.554		0.134243	0.368995	0.381554
													48	354.923	1450.36	868.986		0.354923	1.45036	0.868986
													48	362.992	851.366	1364.57		0.362992	0.851366	1.36457
													48	354.068	835.581	1240.65		0.354068	0.835581	1.24065
													72	733.136	1422.11	2178.4		0.733136	1.42211	2.1784
													72	821.784	1241.24	2398.78		0.821784	1.24124	2.39878
													72	750.868	1297.53	2174.82		0.750868	1.29753	2.17482
													96	1327.43	1789.43	2948.37		1.32743	1.78943	2.94837
													96	1439.68	1617.78	3164.43		1.43968	1.61778	3.16443
													96	1315.12	1613.82	3097.81		1.31512	1.61382	3.09781
													120	1746.25	2034.22	3223.7		1.74625	2.03422	3.2237
													120	1878.24	1904.23	3307.22		1.87824	1.90423	3.30722
													120	1782.79	1883.95	3233.37		1.78279	1.88395	3.23337

## Sheet: fig2E-H_HPLC
				standards	x		g		gx
				2.5	84541	2.5	129964	x
				5	149531	5	211331	2.5	121540
				10	380289	10	400804	5	245595
								10	438218
								g
								2.5	88650
								5	189661
								10	370928
				raw area	0	24	48	72	96	120
				g	380108	369312	310998	227722	82980	19758
						384800	376491	231364	47814	14668
						353432	300421	280259	70554	14158
				x	376054	377144	212206	142439	30515	0
						332337	194912	152618	33070	0
						330247	229383	158232	40151	0
				gx	X	X	X	X	X	X
				g	284047	288959	226344	53790	0	0
						255385	136657	38149	0	0
						283616	215695	51157	0	0
				x	355887	351415	318996	169733	56262	0
						316263	264075	164182	9310	0
						349313	330606	196623	33636	0
				g/L	0	24	48	72	96	120	daily consumption	0	24	48	72	96	120	daily consumption cumulative	0	24	48	72	96	120
				g	9.23662	8.97428	7.55725	5.53364	2.01641	0.480119	g	0	0.262343	1.41703	2.02361	3.51723	1.53629	g	0	0.262343	1.67937	3.70298	7.22021	8.75651
					9.23662	9.35064	9.14873	5.62215	1.16188	0.356432		0	0	0.201909	3.52659	4.46026	0.805448		0	0	0.201909	3.72849	8.18876	8.99421
					9.23662	8.5884	7.30023	6.81029	1.71446	0.344039		0	0.648227	1.28817	0.489937	5.09583	1.37042		0	0.648227	1.93639	2.42633	7.52216	8.89259
				x	10.2663	10.296	5.79322	3.88858	0.833059	0	x	0	0	4.50281	1.90464	3.05553	0.833059	x	0	0	4.50281	6.40745	9.46297	10.296
					10.2663	9.0728	5.3211	4.16647	0.902811	0		0	1.19347	3.7517	1.15463	3.26366	0.902811		0	1.19347	4.94518	6.0998	9.36346	10.2663
					10.2663	9.01574	6.26216	4.31973	1.09612	0		0	1.25053	2.75359	1.94242	3.22361	1.09612		0	1.25053	4.00412	5.94654	9.17015	10.2663
				gx							gx	0	0	0	0	0	0	gx
				g	7.64086	7.773	6.08865	1.44695	0	0	g	0	0	1.68434	4.6417	1.44695	0	g	0	0	1.68434	6.32605	7.773	7.773
					7.64086	6.86986	3.67607	1.02621	0	0		0	0.771008	3.19378	2.64987	1.02621	0		0	0.771008	3.96479	6.61466	7.64086	7.64086
					7.64086	7.62927	5.8022	1.37612	0	0		0	0.0115939	1.82707	4.42607	1.37612	0		0	0.0115939	1.83867	6.26474	7.64086	7.64086
				x	8.31079	8.33488	4.68975	3.1479	0.674381	0	x	0	0	3.64513	1.54185	2.47352	0.674381	x	0	0	3.64513	5.18698	7.6605	8.33488
					8.31079	7.34465	4.30756	3.37286	0.730847	0		0	0.966146	3.03709	0.934697	2.64201	0.730847		0	0.966146	4.00324	4.93794	7.57995	8.31079
					8.31079	7.29846	5.06936	3.49693	0.887337	0		0	1.01233	2.22909	1.57244	2.60959	0.887337		0	1.01233	3.24143	4.81387	7.42346	8.31079
																				g	x	gx_g	gx_x
																			0	0	0	0	0
																			0	0	0	0	0
																			0	0	0	0	0
																			24	0.262343	0	0	0
																			24	0	1.19347	0.771008	0.966146
																			24	0.648227	1.25053	0.0115939	1.01233
																			48	1.67937	4.50281	1.68434	3.64513
																			48	0.201909	4.94518	3.96479	4.00324
																			48	1.93639	4.00412	1.83867	3.24143
																			72	3.70298	6.40745	6.32605	5.18698
																			72	3.72849	6.0998	6.61466	4.93794
																			72	2.42633	5.94654	6.26474	4.81387
																			96	7.22021	9.46297	7.773	7.6605
																			96	8.18876	9.36346	7.64086	7.57995
																			96	7.52216	9.17015	7.64086	7.42346
																			120	8.75651	10.296	7.773	8.33488
																			120	8.99421	10.2663	7.64086	8.31079
																			120	8.89259	10.2663	7.64086	8.31079
																		daily consumption cumulative	0	24	48	72	96	120
																		g	0	0.303523	1.27256	3.28594	7.64371	8.8811
																			0	0.266235	0.764301	0.607921	0.404642	0.097381
																		x	0	0.814668	4.48403	6.15126	9.3322	10.2762
																			0	0.576528	0.384415	0.19165	0.121571	0.0140276
																		gx
																		g	0	0.260867	2.49593	6.40181	7.68491	7.68491
																			0	0.385504	1.14022	0.144305	0.0660664	0.0660664
																		x	0	0.659493	3.62993	4.97959	7.55463	8.31882
																			0	0.483073	0.179054	0.124522	0.0402772	0.0120445

## Sheet: fig3D-F_OD
Software Version	2.00.18
Plate Number	Plate 3
Date	2023-01-18
Time	15:35:14
Reader Type:	Synergy H1
Reader Serial Number:	258594
Reading Type	Reader
Procedure Details
Plate Type	96 WELL PLATE
Well Selection	Runtime
Shake	Double Orbital: 0:10 (MM:SS)
	Frequency: 425 cpm (3 mm)
Read	Absorbance Endpoint
	Full Plate
	Wavelengths: 730
	Read Speed: Normal, Delay: 100 msec, Measurements/Data Point: 8
Results
Actual Temperature:	23.5
		OD 730
		AL4173	0	1	2	3	3	4	5	6	6	7	8	9	9	10	11	12
		PE50	0	24	48	72	72	96	120	144	144	168	192	216	216	240	264	288
		A	5.05	7.6	12.43	17.77	12.76	17.24	20.26	24.46	21.64	24.19	24.65	24.87	20.35	25.05	25.93	26.2
		B	5.05	7.9	13.48	16.76	15.5	21.16	21.71	26.48	23.54	28.62	22.77	29.07	22.99	34.31	39.58	29.28
		C	5.05	7.24	12.65	16.8	14.29	19.81	26.2	24.27	20.38	28.17	24.25	27.21	21.68	36.97	37.99	32.5
		av	5.05	7.58	12.8533	17.11	14.1833	19.4033	22.7233	25.07	21.8533	26.9933	23.89	27.05	21.6733	32.11	34.5	29.3267
		std	0	0.269815	0.452131	0.466976	1.12114	1.62596	2.52864	1.00003	1.29885	1.99075	0.80862	1.71837	1.07779	5.10892	6.09457	2.57218
																	individual data
																	0	5.05
																	0	5.05
																	0	5.05
																	1	7.6
																	1	7.9
																	1	7.24
																	2	12.43
																	2	13.48
																	2	12.65
																	3	17.77
																	3	16.76
																	3	16.8
																	3	12.76
																	3	15.5
																	3	14.29
																	4	17.24
																	4	21.16
																	4	19.81
																	5	20.26
																	5	21.71
																	5	26.2
																	6	24.46
																	6	26.48
																	6	24.27
																	6	21.64
																	6	23.54
																	6	20.38
																	7	24.19
																	7	28.62
																	7	28.17
																	8	24.65
																	8	22.77
																	8	24.25
																	9	24.87
																	9	29.07
																	9	27.21
																	9	20.35
																	9	22.99
																	9	21.68
																	10	25.05
																	10	34.31
																	10	36.97
																	11	25.93
																	11	39.58
																	11	37.99
																	12	26.2
																	12	29.28
																	12	32.5

## Sheet: Fig3D-F_HPLC
			GX
		GX	G	X
		2.5	340002	392797
		5	619289	803368
		10	1233498	1606566
			area	0	1	2	3	3	4	5	6	6	7	8	9	9	10	11	12	12	13	14	15
				0	24	48	72	72	96	120	144	144	168	192	216	216	240	264	288	288	312	336	360
			g	1557040	1503403	1096026	672240	1509291	987307	450505	26378	1540232	765161	184363	63478	1551199	941519	364125	0	1527807	183964	0	0
				1557040	1499133	1060569	558291	1509291	832148	137279	28342	1540232	462502	38218	54380	1551199	427878	44325	0	1527807	697284	0	0
				1557040	1482117	1110697	574688	1509291	823296	94623	29600	1540232	348181	33346	52129	1551199	174848	36740	0	1527807	349694	0	0
			x	1019326	827404	681292	557096	990789	762868	556726	232297	1009918	759947	481410	0	1049510	827010	698672	0	1007349	955740	168525	0
				1019326	828656	670218	493051	990789	662468	267343	20464	1009918	539235	24405	0	1049510	614809	28130	0	1007349	910327	485700	0
				1019326	880211	705720	494569	990789	626625	203922	12840	1009918	484321	15273	0	1049510	506627	16292	0	1007349	544106	67165	0
																								0	1	2	3	3	4	5	6	6	7	8	9	9	10	11	12	12
																							g/L	0	24	48	72	72	96	120	144	144	168	192	216	216	240	264	288	288
																							g	12.5497	12.1174	8.83397	5.41825	12.1649	7.95769	3.63107	0.212607	12.4143	6.1672	1.48597	0.511633	12.5027	7.58864	2.93485	0	12.3141
																								12.5497	12.083	8.54819	4.49983	12.1649	6.70711	1.10647	0.228437	12.4143	3.72777	0.308037	0.438303	12.5027	3.4487	0.35726	0	12.3141
																								12.5497	11.9459	8.95222	4.63199	12.1649	6.63577	0.762661	0.238576	12.4143	2.80634	0.268769	0.42016	12.5027	1.40927	0.296124	0	12.3141
																							x	6.3504	5.15473	4.24445	3.47071	6.17262	4.75267	3.4684	1.44721	6.29179	4.73447	2.99918	0	6.53845	5.15227	4.35273	0	6.27578
																								6.3504	5.16253	4.17546	3.07171	6.17262	4.12718	1.66555	0.127491	6.29179	3.35943	0.152043	0	6.53845	3.83026	0.17525	0	6.27578
																								6.3504	5.48371	4.39664	3.08116	6.17262	3.90387	1.27043	0.0799932	6.29179	3.01732	0.0951508	0	6.53845	3.15629	0.101499	0	6.27578
																								0	1	2	3	3	4	5	6	6	7	8	9	9	10	11	12
																							cumulative accounting for sampling loss	0	24	48	72	72	96	120	144	144	168	192	216	216	240	264	288
																							g	0	0.432314	3.23108	6.29343		10.5006	14.5089	17.7822		24.0292	28.4638	29.3787		34.2927	38.6429	41.4604
																								0	0.46673	3.51824	7.22467		12.6824	18.0148	18.8486		27.5351	30.8057	30.6631		39.7171	42.6706	43.0135
																								0	0.603879	3.11969	7.08183		12.611	18.2186	18.7122		28.3201	30.7455	30.5833		41.6767	42.7335	43.0178
																							x	0	1.19567	1.89976	2.50373		3.92367	5.01783	6.90029		8.45761	10.0035	12.8827		14.2689	14.8624	19.041
																								0	1.18787	1.96844	2.90517		4.95061	7.24716	8.71859		11.6509	14.724	14.8699		17.5781	21.0799	21.2481
																								0	0.866686	1.73442	2.87402		5.14276	7.62005	8.75967		12.0341	14.8356	14.927		18.3091	21.2377	21.3351
																								0	1	2	3	4	5	6	7	8	9	10	11	12
																							gav	0	0.500975	3.28967	6.86664	11.9313	16.9141	18.4476	26.6281	30.005	30.2084	38.5622	41.349	42.4972
																							gstd	0	0.0741087	0.167898	0.409496	1.01209	1.70276	0.473852	1.86545	1.09007	0.587586	3.12317	1.91364	0.733155
																								0	1	2	3	4	5	6	7	8	9	10	11	12
																							xav	0	1.08341	1.86754	2.76097	4.67235	6.62835	8.12618	10.7142	13.1877	14.2265	16.7187	19.06	20.5414
																							xstd	0	0.153281	0.0982196	0.182346	0.535175	1.14894	0.867001	1.60332	2.25202	0.9505	1.75779	2.96886	1.06156
																																				63.0386
																																							individual	g	x
																																							0	0	0
																																							0	0	0
																																							0	0	0
																																							1	0.432314	1.19567
																																							1	0.46673	1.18787
																																							1	0.603879	0.866686
																																							2	3.23108	1.89976
																																							2	3.51824	1.96844
																																							2	3.11969	1.73442
																																							3	6.29343	2.50373
																																							3	7.22467	2.90517
																																							3	7.08183	2.87402
																																							4	10.5006	3.92367
																																							4	12.6824	4.95061
																																							4	12.611	5.14276
																																							5	14.5089	5.01783
																																							5	18.0148	7.24716
																																							5	18.2186	7.62005
																																							6	17.7822	6.90029
																																							6	18.8486	8.71859
																																							6	18.7122	8.75967
																																							7	24.0292	8.45761
																																							7	27.5351	11.6509
																																							7	28.3201	12.0341
																																							8	28.4638	10.0035
																																							8	30.8057	14.724
																																							8	30.7455	14.8356
																																							9	29.3787	12.8827
																																							9	30.6631	14.8699
																																							9	30.5833	14.927
																																							10	34.2927	14.2689
																																							10	39.7171	17.5781
																																							10	41.6767	18.3091
																																							11	38.6429	14.8624
																																							11	42.6706	21.0799
																																							11	42.7335	21.2377
																																							12	41.4604	19.041
																																							12	43.0135	21.2481
																																							12	43.0178	21.3351

## Sheet: Fig3D-F_23BD
																				std3	D9-12
																				250	68509.8
																				500	142456
						std1	d0-5					std2	d6-8							1000	299248
						250	65686.6					250	97189.2
						500	134706					500	209072
						1000	274577					1000	449627
							1	2	3	4	5	6	7	8	9	10	11	121
						0	24	48	72	96	120	144	168	192	216	240	264	288
					A	0	80030.7	353794	616383	350039	598278	1.27026e+06	222194	585120	294178	164804	169909	152535
					B	0	58567.2	408681	795649	545028	1.07995e+06	1.76305e+06	878657	1.38206e+06	1.32156e+06	698077	1.02993e+06	1087904
					C	0	34901.5	404513	824218	275837	1.25474e+06	1.49374e+06	546484	1.52704e+06	1.44818e+06	920640	1.22112e+06	1.34611e+06
																									0	1	2	3	4	5	6	7	8	9	10	11	12
																									0	24	48	72	96	120	144	168	192	216	240	264	288
																								a	0	293.121	1295.8	2257.57	1282.05	2191.25	2882.18	504.149	1327.62	996.132	558.054	575.338	516.506
																								b	0	214.508	1496.83	2914.15	1996.22	3955.43	4000.3	1993.64	3135.85	4474.99	2363.8	3487.5	3683.81
																								c	0	127.83	1481.57	3018.78	1010.28	3389.24	4595.6	1239.95	3464.81	4903.75	3117.43	4134.89	4558.14
																									cumulative accounting foor sampling loss														0	1	2	3	4	5	6	7	8	9	10
																								a	0	293.121	1307.53	2321.12	1282.05	2242.54	3021.11	504.149	1347.78	1069.4	558.054	597.66	561.842	a	0	293.121	1307.53	2321.12	3603.17	4563.66	5342.24	5846.39	6690.02	6338.37	6896.42
																								b	0	214.508	1505.42	2982.6	1996.22	4035.27	4238.37	1993.64	3215.59	4680.17	2363.8	3582.05	3917.87	b	0	214.508	1505.42	2982.6	4978.82	7017.87	7220.97	9214.61	10436.6	11901.1	14264.9
																								c	0	127.83	1486.68	3083.16	1010.28	3429.65	4771.58	1239.95	3514.4	5091.94	3117.43	4259.59	4848.23	c	0	127.83	1486.68	3083.16	4093.44	6512.81	7854.74	9094.69	11369.1	12946.7	18038.6
																																						av	0	211.82	1433.21	2795.63	4225.14	6031.45	6805.98	8051.89	9498.57	10395.4	13066.7
																																						std	0	67.5062	89.1973	338.028	415.796	744.606	1066.87	1560.3	2022.11	2900.33	4627.02
																																							0	0.21182	1.43321	2.79563	4.22514	6.03145	6.80598	8.05189	9.49857	10.3954	13.0667
																																							0	0.0675062	0.0891973	0.338028	0.415796	0.744606	1.06687	1.5603	2.02211	2.90033	4.62702
[truncated: 16 more columns]

## Sheet: Od730Fig3A-C_FigS1A-C
Software Version	2.00.18
Plate Number	Plate 2
Date	2022-08-22
Time	15:54:18
Reader Type:	Synergy H1
Reader Serial Number:	258594
Reading Type	Reader
Procedure Details
Plate Type	96 WELL PLATE
Well Selection	Runtime
Shake	Double Orbital: 0:10 (MM:SS)
	Frequency: 425 cpm (3 mm)
Read	Absorbance Endpoint
	Full Plate
	Wavelengths: 730
	Read Speed: Normal, Delay: 100 msec, Measurements/Data Point: 8
Results
Actual Temperature:	26.3
							Raw OD
								0	24	48	72	96	120
							3870lys	0.534	1.7216	2.961	6.237	7.805	6.947
								0.534	1.5806	2.693	6.082	7.65	7.526
								0.534	1.6876	2.577	6.196	7.322	7.64
							4173lys	0.5813	1.6846	1.837	3.318	5.151	6.66
								0.5813	1.5196	1.689	3.155	5.166	6.522
								0.5813	1.4976	1.631	3.047	4.911	6.483
							3870p	0.5038	1.5919	3.097	4.155	5.352	5.905
								0.5038	1.5849	2.938	4.548	5.341	6.038
								0.5038	1.6089	2.745	3.733	4.89	4.972
							4173p	0.5426	1.6359	2.515	4.038	4.773	5.121
								0.5426	1.5999	2.447	3.38	4.936	5.484
								0.5426	1.5909	2.414	3.549	4.897	5.662
							Average/stdOD
							3870lys	0.534	1.66327	2.74367	6.17167	7.59233	7.371
								0	0.0600796	0.160809	0.0655761	0.201356	0.303404
							4173lys	0.5813	1.56727	1.719	3.17333	5.076	6.555
								0	0.0834519	0.0867333	0.111392	0.116833	0.0759342
							3870p	0.5038	1.59523	2.92667	4.14533	5.19433	5.63833
								0	0.0100775	0.143927	0.332793	0.215243	0.474287
							4173p	0.5426	1.6089	2.45867	3.65567	4.86867	5.42233
								0	0.0194422	0.0420502	0.279015	0.069495	0.225126
										3870L	4173L																						3870P	4173P
									0	0.534	0.5813																					0	0.5038	0.5426
									0	0.534	0.5813																					0	0.5038	0.5426
									0	0.534	0.5813																					0	0.5038	0.5426
									24	1.7216	1.6846																					24	1.5919	1.6359
									24	1.5806	1.5196																					24	1.5849	1.5999
									24	1.6876	1.4976																					24	1.6089	1.5909
									48	2.961	1.837																					48	3.097	2.515
									48	2.693	1.689																					48	2.938	2.447
									48	2.577	1.631																					48	2.745	2.414
									72	6.237	3.318																					72	4.155	4.038
									72	6.082	3.155																					72	4.548	3.38
									72	6.196	3.047																					72	3.733	3.549
									96	7.805	5.151																					96	5.352	4.773
									96	7.65	5.166																					96	5.341	4.936
									96	7.322	4.911																					96	4.89	4.897
									120	6.947	6.66																					120	5.905	5.121
									120	7.526	6.522																					120	6.038	5.484
									120	7.64	6.483																					120	4.972	5.662

[truncated: 4 more sheets: HPLCFig3A-CFig1SA-C, GCFig3A-CFig1SA-C, Supplementary fig 2a, supplementary fig 2B]
